# Supplementary material for: Iron Replacement Therapy with Oral Ferric Maltol: Review of the Evidence and Expert Opinion
Source: J Clin Med. 2021 Sep 28;10(19):4448. doi: 10.3390/jcm10194448 (PMC8509126; doi:10.3390/jcm10194448)
Supplement: Supplementary file 1 [file jcm-10-04448-s001.zip]

Archive with 1 entries (1 files):
- jcm-1364718-supplementary.pdf
